# Supplementary material for: The Stenopodainae (Hemiptera, Heteroptera) of Argentina
Source: Zookeys. 2014 Nov 5;(452):51–77. doi: 10.3897/zookeys.452.6519 (PMC4258633; doi:10.3897/zookeys.452.6519)
Supplement: XML Treatment for Ctenotrachelus [file zookeys.452.6519-treatment1.xml]

<!DOCTYPE tp:taxon-treatment
  PUBLIC "-//TaxonX//DTD Taxonomic Treatment Publishing DTD v0 20100105//EN" "tax-treatment-NSO.dtd">
<tp:taxon-treatment xmlns:tp="http://www.plazi.org/taxpub"><tp:treatment-meta><kwd-group><label>Taxon classification</label><kwd><named-content content-type="kingdom">Animalia</named-content></kwd><kwd><named-content content-type="order">Hemiptera</named-content></kwd><kwd><named-content content-type="family">Reduviidae</named-content></kwd></kwd-group><mixed-citation publication-type="journal"><person-group><name><surname>Diez</surname><given-names>Fernando</given-names></name><name><surname>Coscarón</surname><given-names>María del Carmen</given-names></name></person-group><article-title>The <tp:taxon-name><tp:taxon-name-part taxon-name-part-type="subfamily">Stenopodainae</tp:taxon-name-part></tp:taxon-name> (<tp:taxon-name><tp:taxon-name-part taxon-name-part-type="order">Hemiptera</tp:taxon-name-part></tp:taxon-name>, <tp:taxon-name><tp:taxon-name-part taxon-name-part-type="suborder">Heteroptera</tp:taxon-name-part></tp:taxon-name>) of Argentina</article-title><source>Zookeys</source><day>5</day><month>11</month><year>2014</year><volume>2014</volume><issue>452</issue><fpage>51</fpage><lpage>77</lpage><pub-id pub-id-type="doi">10.3897/zookeys.452.6519</pub-id></mixed-citation></tp:treatment-meta><tp:nomenclature><tp:taxon-name>
                        <tp:taxon-name-part taxon-name-part-type="genus">Ctenotrachelus</tp:taxon-name-part>
                    </tp:taxon-name><tp:taxon-authority>Stål</tp:taxon-authority><tp:nomenclature-citation-list><tp:nomenclature-citation><tp:taxon-name><tp:taxon-name-part taxon-name-part-type="genus">Ctenotrachelus</tp:taxon-name-part></tp:taxon-name><comment> Stål, 1868: 127.</comment></tp:nomenclature-citation></tp:nomenclature-citation-list></tp:nomenclature><tp:treatment-sec sec-type="Type species"><title>Type species.</title><p><italic><tp:taxon-name><tp:taxon-name-part taxon-name-part-type="genus">Ctenotrachelus</tp:taxon-name-part> <tp:taxon-name-part taxon-name-part-type="species">macilentus</tp:taxon-name-part></tp:taxon-name></italic> Stål, 1872, subsequent monotypy.</p></tp:treatment-sec><tp:treatment-sec sec-type="Diagnosis"><title>Diagnosis.</title><p>(After <xref ref-type="bibr" rid="B3">Barber 1930</xref>, <xref ref-type="bibr" rid="B29">Giacchi 1985</xref>, <xref ref-type="bibr" rid="B43">Maldonado Capriles 1994a</xref>) Anteocular region twice as long as postocular region. Setigerous tubercle on ventral side of head much smaller than the ventrolateral tubercle behind eyes. Pronotum longer than <!--PageBreak-->wide, with the anterior lobe much longer than posterior one. Scutellar spine horizontal, metascutellar spine small. Fore femora sligthly incrassate. Anterior legs with third tarsal segment longer than first and second together.</p></tp:treatment-sec><ref-list><ref id="B3"><mixed-citation xmlns:xlink="http://www.w3.org/1999/xlink" xlink:type="simple"><person-group><name name-style="western"><surname>Barber</surname><given-names>HG</given-names></name></person-group> (<year>1930</year>) <article-title>Essay on the subfamily <tp:taxon-name><tp:taxon-name-part taxon-name-part-type="subfamily">Stenopodinae</tp:taxon-name-part></tp:taxon-name> of the New World.</article-title><source>Entomologica Americana</source><volume>10</volume>: <fpage>149</fpage>–<lpage>238</lpage>.</mixed-citation></ref><ref id="B29"><mixed-citation xmlns:xlink="http://www.w3.org/1999/xlink" xlink:type="simple"><person-group><name name-style="western"><surname>Giacchi</surname><given-names>JC</given-names></name></person-group> (<year>1985</year>) <article-title>Revisión de los Stenopodainos Americanos. VII. Redescripción de los géneros <italic><tp:taxon-name><tp:taxon-name-part taxon-name-part-type="genus">Pnirontis</tp:taxon-name-part></tp:taxon-name></italic> Stål, 1859; <italic><tp:taxon-name><tp:taxon-name-part taxon-name-part-type="genus">Pnohirmus</tp:taxon-name-part></tp:taxon-name></italic> Stål, 1859; <italic><tp:taxon-name><tp:taxon-name-part taxon-name-part-type="genus">Ctenotrachelus</tp:taxon-name-part></tp:taxon-name></italic> Stål, 1868; <italic><tp:taxon-name><tp:taxon-name-part taxon-name-part-type="genus">Ocrioessa</tp:taxon-name-part></tp:taxon-name></italic> Bergroth, 1918 y <italic><tp:taxon-name><tp:taxon-name-part taxon-name-part-type="genus">Kodormus</tp:taxon-name-part></tp:taxon-name></italic> Barber, 1930 (<tp:taxon-name><tp:taxon-name-part taxon-name-part-type="suborder">Heteroptera</tp:taxon-name-part></tp:taxon-name>: <tp:taxon-name><tp:taxon-name-part taxon-name-part-type="family">Reduviidae</tp:taxon-name-part></tp:taxon-name>).</article-title><source>Physis</source><volume>43</volume>: <fpage>61</fpage>–<lpage>70</lpage>.</mixed-citation></ref><ref id="B43"><mixed-citation xmlns:xlink="http://www.w3.org/1999/xlink" xlink:type="simple"><person-group><name name-style="western"><surname>Maldonado Capriles</surname><given-names>J</given-names></name></person-group> (<year>1994a</year>) <article-title>A new species of <italic><tp:taxon-name><tp:taxon-name-part taxon-name-part-type="genus">Seridentus</tp:taxon-name-part></tp:taxon-name></italic> Osborn, 1904 and key to the species (<tp:taxon-name><tp:taxon-name-part taxon-name-part-type="suborder">Heteroptera</tp:taxon-name-part></tp:taxon-name>: <tp:taxon-name><tp:taxon-name-part taxon-name-part-type="family">Reduviidae</tp:taxon-name-part></tp:taxon-name>: <tp:taxon-name><tp:taxon-name-part taxon-name-part-type="subfamily">Stenopodainae</tp:taxon-name-part></tp:taxon-name>).</article-title><source>Proceeding of the Entomological Society of Washington</source><volume>96</volume>: <fpage>717</fpage>–<lpage>722</lpage>.</mixed-citation></ref></ref-list></tp:taxon-treatment>
