# Supplementary material for: The Stenopodainae (Hemiptera, Heteroptera) of Argentina
Source: Zookeys. 2014 Nov 5;(452):51–77. doi: 10.3897/zookeys.452.6519 (PMC4258633; doi:10.3897/zookeys.452.6519)
Supplement: XML Treatment for Diaditus [file zookeys.452.6519-treatment5.xml]

<!DOCTYPE tp:taxon-treatment
  PUBLIC "-//TaxonX//DTD Taxonomic Treatment Publishing DTD v0 20100105//EN" "tax-treatment-NSO.dtd">
<tp:taxon-treatment xmlns:tp="http://www.plazi.org/taxpub"><tp:treatment-meta><kwd-group><label>Taxon classification</label><kwd><named-content content-type="kingdom">Animalia</named-content></kwd><kwd><named-content content-type="order">Hemiptera</named-content></kwd><kwd><named-content content-type="family">Reduviidae</named-content></kwd></kwd-group><mixed-citation publication-type="journal"><person-group><name><surname>Diez</surname><given-names>Fernando</given-names></name><name><surname>Coscarón</surname><given-names>María del Carmen</given-names></name></person-group><article-title>The <tp:taxon-name><tp:taxon-name-part taxon-name-part-type="subfamily">Stenopodainae</tp:taxon-name-part></tp:taxon-name> (<tp:taxon-name><tp:taxon-name-part taxon-name-part-type="order">Hemiptera</tp:taxon-name-part></tp:taxon-name>, <tp:taxon-name><tp:taxon-name-part taxon-name-part-type="suborder">Heteroptera</tp:taxon-name-part></tp:taxon-name>) of Argentina</article-title><source>Zookeys</source><day>5</day><month>11</month><year>2014</year><volume>2014</volume><issue>452</issue><fpage>51</fpage><lpage>77</lpage><pub-id pub-id-type="doi">10.3897/zookeys.452.6519</pub-id></mixed-citation></tp:treatment-meta><tp:nomenclature><tp:taxon-name>
                        <tp:taxon-name-part taxon-name-part-type="genus">Diaditus</tp:taxon-name-part>
                    </tp:taxon-name><tp:taxon-authority>Stål</tp:taxon-authority><tp:nomenclature-citation-list><tp:nomenclature-citation><tp:taxon-name><tp:taxon-name-part taxon-name-part-type="genus">Diaditus</tp:taxon-name-part></tp:taxon-name><comment> Stål, 1859: 383.</comment></tp:nomenclature-citation></tp:nomenclature-citation-list></tp:nomenclature><tp:treatment-sec sec-type="Type species"><title>Type species.</title><p><italic><tp:taxon-name><tp:taxon-name-part taxon-name-part-type="genus">Diaditus</tp:taxon-name-part> <tp:taxon-name-part taxon-name-part-type="species">semicolon</tp:taxon-name-part></tp:taxon-name></italic> <xref ref-type="bibr" rid="B57">Stål 1859</xref>.</p></tp:treatment-sec><tp:treatment-sec sec-type="Diagnosis"><title>Diagnosis.</title><p>(After <xref ref-type="bibr" rid="B3">Barber 1930</xref>, <xref ref-type="bibr" rid="B25">Giacchi 1973</xref>) Preocular region longer than postocular region. Juga long, robust and blunt apex, well extended beyond apices of antenniferous tubercles. Scapus shorter than head. First labial segment nearly equal to the second and third segments together. Hind tibiae with short setae, never reaching twice the diameter of the tibia. Anterior femora scarcely incrassate. Abdomen in ventral view with a median longitudinal carina, extending from sternum II to VI.</p><!--PageBreak--></tp:treatment-sec><ref-list><ref id="B57"><mixed-citation xmlns:xlink="http://www.w3.org/1999/xlink" xlink:type="simple"><person-group><name name-style="western"><surname>Stål</surname><given-names>C</given-names></name></person-group> (<year>1859</year>) <article-title>Till kännedomen om Reduvini.</article-title><source>Öfversigt af Kongliga Svenska Vetenskaps-Akademiens Förhandlingar</source><volume>16</volume>: <fpage>363</fpage>–<lpage>386</lpage>.</mixed-citation></ref><ref id="B3"><mixed-citation xmlns:xlink="http://www.w3.org/1999/xlink" xlink:type="simple"><person-group><name name-style="western"><surname>Barber</surname><given-names>HG</given-names></name></person-group> (<year>1930</year>) <article-title>Essay on the subfamily <tp:taxon-name><tp:taxon-name-part taxon-name-part-type="subfamily">Stenopodinae</tp:taxon-name-part></tp:taxon-name> of the New World.</article-title><source>Entomologica Americana</source><volume>10</volume>: <fpage>149</fpage>–<lpage>238</lpage>.</mixed-citation></ref><ref id="B25"><mixed-citation xmlns:xlink="http://www.w3.org/1999/xlink" xlink:type="simple"><person-group><name name-style="western"><surname>Giacchi</surname><given-names>JC</given-names></name></person-group> (<year>1973</year>) <article-title>Revisión de los Stenopodainos Americanos. II. Acerca de la posición taxonomica de <italic><tp:taxon-name><tp:taxon-name-part taxon-name-part-type="genus">Diaditus</tp:taxon-name-part></tp:taxon-name></italic> Stål y <italic><tp:taxon-name><tp:taxon-name-part taxon-name-part-type="genus">Narvesus</tp:taxon-name-part></tp:taxon-name></italic> Stå (<tp:taxon-name><tp:taxon-name-part taxon-name-part-type="family">Reduviidae</tp:taxon-name-part></tp:taxon-name>, <tp:taxon-name><tp:taxon-name-part taxon-name-part-type="suborder">Heteroptera</tp:taxon-name-part></tp:taxon-name>). Caracteres distintivos y comunes.</article-title><source>Physis</source><volume>32</volume>: <fpage>1</fpage>–<lpage>13</lpage>.</mixed-citation></ref></ref-list></tp:taxon-treatment>
