# Supplementary material for: The Stenopodainae (Hemiptera, Heteroptera) of Argentina
Source: Zookeys. 2014 Nov 5;(452):51–77. doi: 10.3897/zookeys.452.6519 (PMC4258633; doi:10.3897/zookeys.452.6519)
Supplement: XML Treatment for Diaditus latulus [file zookeys.452.6519-treatment6.xml]

<!DOCTYPE tp:taxon-treatment
  PUBLIC "-//TaxonX//DTD Taxonomic Treatment Publishing DTD v0 20100105//EN" "tax-treatment-NSO.dtd">
<tp:taxon-treatment xmlns:tp="http://www.plazi.org/taxpub"><tp:treatment-meta><kwd-group><label>Taxon classification</label><kwd><named-content content-type="kingdom">Animalia</named-content></kwd><kwd><named-content content-type="order">Hemiptera</named-content></kwd><kwd><named-content content-type="family">Reduviidae</named-content></kwd></kwd-group><mixed-citation publication-type="journal"><person-group><name><surname>Diez</surname><given-names>Fernando</given-names></name><name><surname>Coscarón</surname><given-names>María del Carmen</given-names></name></person-group><article-title>The <tp:taxon-name><tp:taxon-name-part taxon-name-part-type="subfamily">Stenopodainae</tp:taxon-name-part></tp:taxon-name> (<tp:taxon-name><tp:taxon-name-part taxon-name-part-type="order">Hemiptera</tp:taxon-name-part></tp:taxon-name>, <tp:taxon-name><tp:taxon-name-part taxon-name-part-type="suborder">Heteroptera</tp:taxon-name-part></tp:taxon-name>) of Argentina</article-title><source>Zookeys</source><day>5</day><month>11</month><year>2014</year><volume>2014</volume><issue>452</issue><fpage>51</fpage><lpage>77</lpage><pub-id pub-id-type="doi">10.3897/zookeys.452.6519</pub-id></mixed-citation></tp:treatment-meta><tp:nomenclature><tp:taxon-name>
                        <tp:taxon-name-part taxon-name-part-type="genus">Diaditus</tp:taxon-name-part>
                        <tp:taxon-name-part taxon-name-part-type="species">latulus</tp:taxon-name-part>
                    </tp:taxon-name><tp:taxon-authority>Barber</tp:taxon-authority><tp:nomenclature-citation-list><tp:nomenclature-citation><tp:taxon-name><tp:taxon-name-part taxon-name-part-type="genus">Diaditus</tp:taxon-name-part> <tp:taxon-name-part taxon-name-part-type="species">latulus</tp:taxon-name-part></tp:taxon-name><comment> Barber, 1930: 221; <xref ref-type="bibr" rid="B64">Wygodzinsky 1949</xref>: 66; <xref ref-type="bibr" rid="B18">Dispons 1971</xref>: 274; <xref ref-type="bibr" rid="B27">Giacchi 1982</xref>: 26; <xref ref-type="bibr" rid="B42">Maldonado Capriles 1990</xref>: 501; <xref ref-type="bibr" rid="B46">Martin-Park and Coscarón 2011</xref>: 56.</comment></tp:nomenclature-citation></tp:nomenclature-citation-list></tp:nomenclature><tp:treatment-sec sec-type="Diagnosis"><title>Diagnosis.</title><p>(After <xref ref-type="bibr" rid="B3">Barber 1930</xref>, <xref ref-type="bibr" rid="B27">Giacchi 1982</xref>) Head short, less than twice as long as wide. Head shorter than pronotum. Males with setae in the ventral and lateral internal face of Pedicellus, seta length equal to twice the diameter of Pedicellus. Juga short, robust, subparallel, not reaching 1/4 of scapus in males, but reaching almost half in females. Collar angles blunt.</p></tp:treatment-sec><tp:treatment-sec sec-type="Material examined"><title>Material examined.</title><p>La Pampa: 1♂ (MLP) Santa Rosa (<named-content xmlns:xlink="http://www.w3.org/1999/xlink" content-type="dwc:verbatimCoordinates" xlink:type="simple">36°36'56.8902"S, 64°17'49.7106"W</named-content>), Diez F. Col.; Córdoba: 3♂ (MACN) Departamento Calamuchita: El Sauce (<named-content xmlns:xlink="http://www.w3.org/1999/xlink" content-type="dwc:verbatimCoordinates" xlink:type="simple">31°6'0.3312"S, 64°19'0.0084"W</named-content>).</p><!--PageBreak--></tp:treatment-sec><tp:treatment-sec sec-type="Distribution in Argentina"><title>Distribution in Argentina.</title><p>Buenos Aires: Daguerre (<named-content xmlns:xlink="http://www.w3.org/1999/xlink" content-type="dwc:verbatimCoordinates" xlink:type="simple">34°39'17.4636"S, 58°28'53.2878"W</named-content>), Delta (<named-content xmlns:xlink="http://www.w3.org/1999/xlink" content-type="dwc:verbatimCoordinates" xlink:type="simple">34°14'12.4188"S, 58°34'10.1598"W</named-content>), Dolores (<named-content xmlns:xlink="http://www.w3.org/1999/xlink" content-type="dwc:verbatimCoordinates" xlink:type="simple">36°18'53.2044"S, 57°40'47.7798"W</named-content>), Hurlingham (<named-content xmlns:xlink="http://www.w3.org/1999/xlink" content-type="dwc:verbatimCoordinates" xlink:type="simple">34°35'52.4004"S 58°38'8.7"W</named-content>), Baradero (<named-content xmlns:xlink="http://www.w3.org/1999/xlink" content-type="dwc:verbatimCoordinates" xlink:type="simple">33°48'30.4704"S 59°30'19.6986"W</named-content>), Rosas (<named-content xmlns:xlink="http://www.w3.org/1999/xlink" content-type="dwc:verbatimCoordinates" xlink:type="simple">35°57'56.7714"S, 58°56'24.1944"W</named-content>), San Miguel (<named-content xmlns:xlink="http://www.w3.org/1999/xlink" content-type="dwc:verbatimCoordinates" xlink:type="simple">34°32'39.4152"S, 58°42'59.457"W</named-content>), Wilde (<named-content xmlns:xlink="http://www.w3.org/1999/xlink" content-type="dwc:verbatimCoordinates" xlink:type="simple">34°42'15.7752"S, 58°19'13.623"W</named-content>); Córdoba: Sierras (<named-content xmlns:xlink="http://www.w3.org/1999/xlink" content-type="dwc:verbatimCoordinates" xlink:type="simple">31°26'20.4678"S, 64°50'4.0992"W</named-content>); Entre Ríos: Villaguay (<named-content xmlns:xlink="http://www.w3.org/1999/xlink" content-type="dwc:verbatimCoordinates" xlink:type="simple">31°51'53.0244"S, 59°2'8.5956"W</named-content>); Mendoza; Salta; San Juan; Santa Fe: Bridarolli (<named-content xmlns:xlink="http://www.w3.org/1999/xlink" content-type="dwc:verbatimCoordinates" xlink:type="simple">31°37'56.5998"S, 60°41'58.0518"W</named-content>).</p></tp:treatment-sec><tp:treatment-sec sec-type="Observation"><title>Observation.</title><p>First record for La Pampa province.</p></tp:treatment-sec><ref-list><ref id="B64"><mixed-citation xmlns:xlink="http://www.w3.org/1999/xlink" xlink:type="simple"><person-group><name name-style="western"><surname>Wygodzinsky</surname><given-names>P</given-names></name></person-group> (<year>1949</year>) <article-title>Elenco sistematico de los reduviiformes americanos.</article-title><source>Instituto Medicina Regional Tucumán, Monografia</source><volume>1</volume>: <fpage>1</fpage>–<lpage>102</lpage>.</mixed-citation></ref><ref id="B18"><mixed-citation xmlns:xlink="http://www.w3.org/1999/xlink" xlink:type="simple"><person-group><name name-style="western"><surname>Dispons</surname><given-names>P</given-names></name></person-group> (<year>1971</year>) <article-title>Notes sur quelques <tp:taxon-name><tp:taxon-name-part taxon-name-part-type="subfamily">Stenopodinae</tp:taxon-name-part></tp:taxon-name> du Muséum Zoologique de l’ Université Humbolt (<tp:taxon-name><tp:taxon-name-part taxon-name-part-type="order">Hemiptera</tp:taxon-name-part></tp:taxon-name>, <tp:taxon-name><tp:taxon-name-part taxon-name-part-type="suborder">Heteroptera</tp:taxon-name-part></tp:taxon-name>, <tp:taxon-name><tp:taxon-name-part taxon-name-part-type="family">Reduviidae</tp:taxon-name-part></tp:taxon-name>).</article-title><source>Mittelungen der Zoologischen Museum Berlin</source><volume>47</volume>: <fpage>273</fpage>–<lpage>283</lpage>. doi: <ext-link ext-link-type="doi" xlink:href="10.1002/mmnz.19710470205" xlink:type="simple">10.1002/mmnz.19710470205</ext-link></mixed-citation></ref><ref id="B27"><mixed-citation xmlns:xlink="http://www.w3.org/1999/xlink" xlink:type="simple"><person-group><name name-style="western"><surname>Giacchi</surname><given-names>JC</given-names></name></person-group> (<year>1982</year>) <article-title>Revisión de los Stenopodainos Americanos. V. El género <italic><tp:taxon-name><tp:taxon-name-part taxon-name-part-type="genus">Diaditus</tp:taxon-name-part></tp:taxon-name></italic> Stål, 1859 (<tp:taxon-name><tp:taxon-name-part taxon-name-part-type="suborder">Heteroptera</tp:taxon-name-part></tp:taxon-name>, <tp:taxon-name><tp:taxon-name-part taxon-name-part-type="family">Reduviidae</tp:taxon-name-part></tp:taxon-name>).</article-title><source>Physis</source><volume>41</volume>: <fpage>9</fpage>–<lpage>27</lpage>.</mixed-citation></ref><ref id="B42"><mixed-citation xmlns:xlink="http://www.w3.org/1999/xlink" xlink:type="simple"><person-group><name name-style="western"><surname>Maldonado Capriles</surname><given-names>J</given-names></name></person-group> (<year>1990</year>) <source>Systematic Catalogue of the <tp:taxon-name><tp:taxon-name-part taxon-name-part-type="family">Reduviidae</tp:taxon-name-part></tp:taxon-name> of the World.</source><publisher-name>Caribbean Journal of Science</publisher-name>, <publisher-loc>Special Edition</publisher-loc>, <size units="page">694 pp</size>.</mixed-citation></ref><ref id="B46"><mixed-citation xmlns:xlink="http://www.w3.org/1999/xlink" xlink:type="simple"><person-group><name name-style="western"><surname>Martin-Park</surname><given-names>A</given-names></name><name name-style="western"><surname>Coscarón</surname><given-names>MC</given-names></name></person-group> (<year>2011</year>) <article-title>Assassin bugs (<tp:taxon-name><tp:taxon-name-part taxon-name-part-type="order">Hemiptera</tp:taxon-name-part></tp:taxon-name>: <tp:taxon-name><tp:taxon-name-part taxon-name-part-type="suborder">Heteroptera</tp:taxon-name-part></tp:taxon-name>: <tp:taxon-name><tp:taxon-name-part taxon-name-part-type="family">Reduviidae</tp:taxon-name-part></tp:taxon-name>) of Uruguay: A synoptic catalogue as a contribution to the study of Austral biodiversity.</article-title><source>Zootaxa</source><volume>3006</volume>: <fpage>50</fpage>–<lpage>62</lpage>.</mixed-citation></ref><ref id="B3"><mixed-citation xmlns:xlink="http://www.w3.org/1999/xlink" xlink:type="simple"><person-group><name name-style="western"><surname>Barber</surname><given-names>HG</given-names></name></person-group> (<year>1930</year>) <article-title>Essay on the subfamily <tp:taxon-name><tp:taxon-name-part taxon-name-part-type="subfamily">Stenopodinae</tp:taxon-name-part></tp:taxon-name> of the New World.</article-title><source>Entomologica Americana</source><volume>10</volume>: <fpage>149</fpage>–<lpage>238</lpage>.</mixed-citation></ref></ref-list></tp:taxon-treatment>
