# Supplementary material for: The Stenopodainae (Hemiptera, Heteroptera) of Argentina
Source: Zookeys. 2014 Nov 5;(452):51–77. doi: 10.3897/zookeys.452.6519 (PMC4258633; doi:10.3897/zookeys.452.6519)
Supplement: XML Treatment for Diaditus semicolon [file zookeys.452.6519-treatment8.xml]

<!DOCTYPE tp:taxon-treatment
  PUBLIC "-//TaxonX//DTD Taxonomic Treatment Publishing DTD v0 20100105//EN" "tax-treatment-NSO.dtd">
<tp:taxon-treatment xmlns:tp="http://www.plazi.org/taxpub"><tp:treatment-meta><kwd-group><label>Taxon classification</label><kwd><named-content content-type="kingdom">Animalia</named-content></kwd><kwd><named-content content-type="order">Hemiptera</named-content></kwd><kwd><named-content content-type="family">Reduviidae</named-content></kwd></kwd-group><mixed-citation publication-type="journal"><person-group><name><surname>Diez</surname><given-names>Fernando</given-names></name><name><surname>Coscarón</surname><given-names>María del Carmen</given-names></name></person-group><article-title>The <tp:taxon-name><tp:taxon-name-part taxon-name-part-type="subfamily">Stenopodainae</tp:taxon-name-part></tp:taxon-name> (<tp:taxon-name><tp:taxon-name-part taxon-name-part-type="order">Hemiptera</tp:taxon-name-part></tp:taxon-name>, <tp:taxon-name><tp:taxon-name-part taxon-name-part-type="suborder">Heteroptera</tp:taxon-name-part></tp:taxon-name>) of Argentina</article-title><source>Zookeys</source><day>5</day><month>11</month><year>2014</year><volume>2014</volume><issue>452</issue><fpage>51</fpage><lpage>77</lpage><pub-id pub-id-type="doi">10.3897/zookeys.452.6519</pub-id></mixed-citation></tp:treatment-meta><tp:nomenclature><tp:taxon-name>
                        <tp:taxon-name-part taxon-name-part-type="genus">Diaditus</tp:taxon-name-part>
                        <tp:taxon-name-part taxon-name-part-type="species">semicolon</tp:taxon-name-part>
                        <object-id xmlns:xlink="http://www.w3.org/1999/xlink" xlink:type="simple">http://heteroptera.myspecies.info/taxonomy/term/1828</object-id>
                        <object-id xmlns:xlink="http://www.w3.org/1999/xlink" xlink:type="simple">http://www2.nrm.se/en/het_nrm/s/diaditus_semicolon.html</object-id>
                    </tp:taxon-name><tp:taxon-authority>Stål</tp:taxon-authority><tp:nomenclature-citation-list><tp:nomenclature-citation><tp:taxon-name><tp:taxon-name-part taxon-name-part-type="genus">Diaditus</tp:taxon-name-part> <tp:taxon-name-part taxon-name-part-type="species">semicolon</tp:taxon-name-part></tp:taxon-name><comment> Stål, 1859: 383; <xref ref-type="bibr" rid="B4">Berg 1879</xref>: 278; <xref ref-type="bibr" rid="B39">Lethierry and Severin 1896</xref>: 86; <xref ref-type="bibr" rid="B52">Pennington 1921</xref>: 22; <xref ref-type="bibr" rid="B3">Barber 1930</xref>: 220; <xref ref-type="bibr" rid="B27">Giacchi 1982</xref>: 22; <xref ref-type="bibr" rid="B42">Maldonado Capriles 1990</xref>: 501; <xref ref-type="bibr" rid="B50">Nanni et al. 2011</xref>: 34; <xref ref-type="bibr" rid="B16">Dellapé and Carpintero 2012</xref>: 130.</comment></tp:nomenclature-citation><tp:nomenclature-citation><tp:taxon-name><tp:taxon-name-part taxon-name-part-type="genus">Diaditus</tp:taxon-name-part> <tp:taxon-name-part taxon-name-part-type="species">annulipes</tp:taxon-name-part></tp:taxon-name><comment> Berg, 1883: 112; <xref ref-type="bibr" rid="B39">Lethierry and Severin 1896</xref>: 86; <xref ref-type="bibr" rid="B52">Pennington 1921</xref>: 22; <xref ref-type="bibr" rid="B11">Coscarón 1998</xref>: 2.</comment></tp:nomenclature-citation></tp:nomenclature-citation-list></tp:nomenclature><tp:treatment-sec sec-type="Diagnosis"><title>Diagnosis.</title><p>(After <xref ref-type="bibr" rid="B3">Barber 1930</xref>, <xref ref-type="bibr" rid="B27">Giacchi 1982</xref>, <xref ref-type="bibr" rid="B8">Blinn 2009</xref>) Males with setae on ventral and lateral internal face of pedicellus, seta length three times the diameter of pedicellus. Juga reaching 1/5 of scapus in males and 1/3 in females. Fore femora with one or two setigerous tubercles, not larger than setigerous tubercles of the trochanter.</p></tp:treatment-sec><tp:treatment-sec sec-type="Material examined"><title>Material examined.</title><p>1♂ (MLP) Typus <!--PageBreak--><italic><tp:taxon-name><tp:taxon-name-part taxon-name-part-type="genus">Diaditus</tp:taxon-name-part> <tp:taxon-name-part taxon-name-part-type="species">annulipes</tp:taxon-name-part></tp:taxon-name></italic> Berg synonymized by <xref ref-type="bibr" rid="B64">Wygodzinsky 1949</xref>, 1:66, 67. (Geographic origin not given). Salta: 3♀, Embarcación (<named-content xmlns:xlink="http://www.w3.org/1999/xlink" content-type="dwc:verbatimCoordinates" xlink:type="simple">23°12'42.0798"S, 64°6'4.9026"W</named-content>), 2♂ (MLP) City (<named-content xmlns:xlink="http://www.w3.org/1999/xlink" content-type="dwc:verbatimCoordinates" xlink:type="simple">24°47'6"S, 65°24'32.9904"W</named-content>). Mendoza ♀ (MLP) Typus <italic><tp:taxon-name><tp:taxon-name-part taxon-name-part-type="genus">Diaditus</tp:taxon-name-part> <tp:taxon-name-part taxon-name-part-type="species">annulipes</tp:taxon-name-part></tp:taxon-name></italic> Berg synonymized by <xref ref-type="bibr" rid="B64">Wygodzinsky 1949</xref>, 1:66–67.</p></tp:treatment-sec><tp:treatment-sec sec-type="Distribution in Argentina"><title>Distribution in Argentina.</title><p>Buenos Aires: Baradero (<named-content xmlns:xlink="http://www.w3.org/1999/xlink" content-type="dwc:verbatimCoordinates" xlink:type="simple">33°48'30.4704"S, 59°30'19.6986"W</named-content>), Chacabuco (<named-content xmlns:xlink="http://www.w3.org/1999/xlink" content-type="dwc:verbatimCoordinates" xlink:type="simple">34°38'22.4304"S, 60°28'9.9726"W</named-content>), Partido de Campana: Delta del Paraná (<named-content xmlns:xlink="http://www.w3.org/1999/xlink" content-type="dwc:verbatimCoordinates" xlink:type="simple">34°9'9.8166"S, 58°58'11.136"W</named-content>); Córdoba; Catamarca; Chaco: San Bernardo (<named-content xmlns:xlink="http://www.w3.org/1999/xlink" content-type="dwc:verbatimCoordinates" xlink:type="simple">27°17'18.6072"S, 60°42'45.6516"W</named-content>), Tandil; Corrientes; Entre Ríos; Formosa; Jujuy; La Pampa; La Rioja; Mendoza; Misiones; Neuquén; Salta; San Juan; San Luis; Santa Fe: Colonia Mascías (<named-content xmlns:xlink="http://www.w3.org/1999/xlink" content-type="dwc:verbatimCoordinates" xlink:type="simple">30°48'7.6032"S, 60°0'19.6266"W</named-content>), Departamento General Obligado, Lanteri (<named-content xmlns:xlink="http://www.w3.org/1999/xlink" content-type="dwc:verbatimCoordinates" xlink:type="simple">28°50'27.765"S, 59°38'9.981"W</named-content>); Santiago del Estero; Tucumán.</p></tp:treatment-sec><tp:treatment-sec sec-type="Observation"><title>Observation.</title><p>First record for Salta province.</p></tp:treatment-sec><tp:treatment-sec sec-type="Remarks"><title>Remarks.</title><p>The species currently assigned to the taxon is listed in <xref ref-type="bibr" rid="B14">Coscarón et al. (2014)</xref>.</p></tp:treatment-sec><ref-list><ref id="B4"><mixed-citation xmlns:xlink="http://www.w3.org/1999/xlink" xlink:type="simple"><person-group><name name-style="western"><surname>Berg</surname><given-names>C</given-names></name></person-group> (<year>1879</year>) <article-title><tp:taxon-name><tp:taxon-name-part taxon-name-part-type="order">Hemiptera</tp:taxon-name-part></tp:taxon-name> Argentina Enumeravit Specisque Novas.</article-title><source>Anales de la Sociedad Científica Argentina</source>, <fpage>9</fpage>–<lpage>316</lpage>.</mixed-citation></ref><ref id="B39"><mixed-citation xmlns:xlink="http://www.w3.org/1999/xlink" xlink:type="simple"><person-group><name name-style="western"><surname>Lethierry</surname><given-names>L</given-names></name><name name-style="western"><surname>Severin</surname><given-names>G</given-names></name></person-group> (<year>1896</year>) <source>Catalogue Général des Hémiptères</source>. <volume>Volumes 3</volume>. <publisher-name>F. Hayez</publisher-name>, <publisher-loc>Bruxelles and Berlin</publisher-loc><volume>3</volume>: <fpage>1</fpage>–<lpage>275</lpage>.</mixed-citation></ref><ref id="B52"><mixed-citation xmlns:xlink="http://www.w3.org/1999/xlink" xlink:type="simple"><person-group><name name-style="western"><surname>Pennington</surname><given-names>MS</given-names></name></person-group> (<year>1921</year>) <source>Lista de los Hemipteros Heteropteros de la República Argentina. Segunda parte: Familia <tp:taxon-name><tp:taxon-name-part taxon-name-part-type="family">Aradidae</tp:taxon-name-part></tp:taxon-name>, <tp:taxon-name><tp:taxon-name-part taxon-name-part-type="family">Neididae</tp:taxon-name-part></tp:taxon-name>, <tp:taxon-name><tp:taxon-name-part taxon-name-part-type="family">Lygaeidae</tp:taxon-name-part></tp:taxon-name>, <tp:taxon-name><tp:taxon-name-part taxon-name-part-type="family">Pyrrhocoridae</tp:taxon-name-part></tp:taxon-name>, <tp:taxon-name><tp:taxon-name-part taxon-name-part-type="family">Tingididae</tp:taxon-name-part></tp:taxon-name>, <tp:taxon-name><tp:taxon-name-part taxon-name-part-type="family">Enicocephalidae</tp:taxon-name-part></tp:taxon-name>, <tp:taxon-name><tp:taxon-name-part taxon-name-part-type="family">Phymatidae</tp:taxon-name-part></tp:taxon-name>, <tp:taxon-name><tp:taxon-name-part taxon-name-part-type="family">Reduviidae</tp:taxon-name-part></tp:taxon-name>, <tp:taxon-name><tp:taxon-name-part taxon-name-part-type="family">Nabidae</tp:taxon-name-part></tp:taxon-name>, <tp:taxon-name><tp:taxon-name-part taxon-name-part-type="family">Cimicidae</tp:taxon-name-part></tp:taxon-name>, <tp:taxon-name><tp:taxon-name-part taxon-name-part-type="family">Miridae</tp:taxon-name-part></tp:taxon-name> (parte)</source>. <publisher-name>Buenos Aires</publisher-name>, <fpage>17</fpage>–<lpage>28</lpage>.</mixed-citation></ref><ref id="B3"><mixed-citation xmlns:xlink="http://www.w3.org/1999/xlink" xlink:type="simple"><person-group><name name-style="western"><surname>Barber</surname><given-names>HG</given-names></name></person-group> (<year>1930</year>) <article-title>Essay on the subfamily <tp:taxon-name><tp:taxon-name-part taxon-name-part-type="subfamily">Stenopodinae</tp:taxon-name-part></tp:taxon-name> of the New World.</article-title><source>Entomologica Americana</source><volume>10</volume>: <fpage>149</fpage>–<lpage>238</lpage>.</mixed-citation></ref><ref id="B27"><mixed-citation xmlns:xlink="http://www.w3.org/1999/xlink" xlink:type="simple"><person-group><name name-style="western"><surname>Giacchi</surname><given-names>JC</given-names></name></person-group> (<year>1982</year>) <article-title>Revisión de los Stenopodainos Americanos. V. El género <italic><tp:taxon-name><tp:taxon-name-part taxon-name-part-type="genus">Diaditus</tp:taxon-name-part></tp:taxon-name></italic> Stål, 1859 (<tp:taxon-name><tp:taxon-name-part taxon-name-part-type="suborder">Heteroptera</tp:taxon-name-part></tp:taxon-name>, <tp:taxon-name><tp:taxon-name-part taxon-name-part-type="family">Reduviidae</tp:taxon-name-part></tp:taxon-name>).</article-title><source>Physis</source><volume>41</volume>: <fpage>9</fpage>–<lpage>27</lpage>.</mixed-citation></ref><ref id="B42"><mixed-citation xmlns:xlink="http://www.w3.org/1999/xlink" xlink:type="simple"><person-group><name name-style="western"><surname>Maldonado Capriles</surname><given-names>J</given-names></name></person-group> (<year>1990</year>) <source>Systematic Catalogue of the <tp:taxon-name><tp:taxon-name-part taxon-name-part-type="family">Reduviidae</tp:taxon-name-part></tp:taxon-name> of the World.</source><publisher-name>Caribbean Journal of Science</publisher-name>, <publisher-loc>Special Edition</publisher-loc>, <size units="page">694 pp</size>.</mixed-citation></ref><ref id="B50"><mixed-citation xmlns:xlink="http://www.w3.org/1999/xlink" xlink:type="simple"><person-group><name name-style="western"><surname>Nanni</surname><given-names>AS</given-names></name><name name-style="western"><surname>Magnano</surname><given-names>AL</given-names></name><name name-style="western"><surname>Carpintero</surname><given-names>DL</given-names></name></person-group> (<year>2011</year>) <article-title>Los <tp:taxon-name><tp:taxon-name-part taxon-name-part-type="suborder">Heteroptera</tp:taxon-name-part></tp:taxon-name> (<tp:taxon-name><tp:taxon-name-part taxon-name-part-type="class">Insecta</tp:taxon-name-part></tp:taxon-name>: <tp:taxon-name><tp:taxon-name-part taxon-name-part-type="order">Hemiptera</tp:taxon-name-part></tp:taxon-name>) edáficos del INTA Delta del Paraná (partido de Campana, Buenos Aires). Variación espacial y temporal del elenco de las especies en distintos usos de la tierra. Delta del Paraná.</article-title><source>Revista del Museo Argentino de Ciencias Naturales</source><volume>13</volume>: <fpage>27</fpage>–<lpage>39</lpage>.</mixed-citation></ref><ref id="B16"><mixed-citation xmlns:xlink="http://www.w3.org/1999/xlink" xlink:type="simple"><person-group><name name-style="western"><surname>Dellapé</surname><given-names>PM</given-names></name><name name-style="western"><surname>Carpintero</surname><given-names>DL</given-names></name></person-group> (<year>2012</year>) <article-title>Relevamiento de los <tp:taxon-name><tp:taxon-name-part taxon-name-part-type="suborder">Heteroptera</tp:taxon-name-part></tp:taxon-name> (<tp:taxon-name><tp:taxon-name-part taxon-name-part-type="class">Insecta</tp:taxon-name-part></tp:taxon-name>: <tp:taxon-name><tp:taxon-name-part taxon-name-part-type="order">Hemiptera</tp:taxon-name-part></tp:taxon-name>) de las sierras de Tandil, provincia de Buenos Aires, Argentina.</article-title><source>Revista del Museo Argentino de Ciencias Naturales</source><volume>14</volume>: <fpage>125</fpage>–<lpage>134</lpage>.</mixed-citation></ref><ref id="B11"><mixed-citation xmlns:xlink="http://www.w3.org/1999/xlink" xlink:type="simple"><person-group><name name-style="western"><surname>Coscarón</surname><given-names>MC</given-names></name></person-group> (<year>1998</year>) <source>Los ejemplares tipo de <tp:taxon-name><tp:taxon-name-part taxon-name-part-type="family">Reduviidae</tp:taxon-name-part></tp:taxon-name> (<tp:taxon-name><tp:taxon-name-part taxon-name-part-type="suborder">Heteroptera</tp:taxon-name-part></tp:taxon-name>) depositados en la colección del Museo de La Plata.</source><series>Serie Técnica y Didáctica</series>, <publisher-name>Museo de La Plata</publisher-name><volume>29</volume>: <fpage>1</fpage>–<lpage>9</lpage>.</mixed-citation></ref><ref id="B8"><mixed-citation xmlns:xlink="http://www.w3.org/1999/xlink" xlink:type="simple"><person-group><name name-style="western"><surname>Blinn</surname><given-names>RL</given-names></name></person-group> (<year>2009</year>) <article-title>New records for the genus <italic><tp:taxon-name><tp:taxon-name-part taxon-name-part-type="genus">Diaditus</tp:taxon-name-part></tp:taxon-name></italic> (<tp:taxon-name><tp:taxon-name-part taxon-name-part-type="order">Hemiptera</tp:taxon-name-part></tp:taxon-name>: <tp:taxon-name><tp:taxon-name-part taxon-name-part-type="suborder">Heteroptera</tp:taxon-name-part></tp:taxon-name>: <tp:taxon-name><tp:taxon-name-part taxon-name-part-type="family">Reduviidae</tp:taxon-name-part></tp:taxon-name>: <tp:taxon-name><tp:taxon-name-part taxon-name-part-type="subfamily">Stenopodainae</tp:taxon-name-part></tp:taxon-name>) in America north of Mexico.</article-title><source>Zootaxa</source><volume>2125</volume>: <fpage>57</fpage>–<lpage>62</lpage>.</mixed-citation></ref><ref id="B64"><mixed-citation xmlns:xlink="http://www.w3.org/1999/xlink" xlink:type="simple"><person-group><name name-style="western"><surname>Wygodzinsky</surname><given-names>P</given-names></name></person-group> (<year>1949</year>) <article-title>Elenco sistematico de los reduviiformes americanos.</article-title><source>Instituto Medicina Regional Tucumán, Monografia</source><volume>1</volume>: <fpage>1</fpage>–<lpage>102</lpage>.</mixed-citation></ref><ref id="B14"><mixed-citation xmlns:xlink="http://www.w3.org/1999/xlink" xlink:type="simple"><person-group><name name-style="western"><surname>Coscarón</surname><given-names>MC</given-names></name><name name-style="western"><surname>Diez</surname><given-names>F</given-names></name><name name-style="western"><surname>Basset</surname><given-names>C</given-names></name><name name-style="western"><surname>Lopez</surname><given-names>N</given-names></name></person-group> (<year>2014</year>) <source><tp:taxon-name><tp:taxon-name-part taxon-name-part-type="suborder">Heteroptera</tp:taxon-name-part></tp:taxon-name>. A web resource for <tp:taxon-name><tp:taxon-name-part taxon-name-part-type="suborder">Heteroptera</tp:taxon-name-part></tp:taxon-name> typus from Museum of La Plata</source>. <ext-link ext-link-type="uri" xlink:href="http://heteroptera.myspecies.info" xlink:type="simple">http://heteroptera.myspecies.info</ext-link></mixed-citation></ref></ref-list></tp:taxon-treatment>
