# Supplementary material for: The Stenopodainae (Hemiptera, Heteroptera) of Argentina
Source: Zookeys. 2014 Nov 5;(452):51–77. doi: 10.3897/zookeys.452.6519 (PMC4258633; doi:10.3897/zookeys.452.6519)
Supplement: XML Treatment for Gnathobleda fraudulenta [file zookeys.452.6519-treatment10.xml]

<!DOCTYPE tp:taxon-treatment
  PUBLIC "-//TaxonX//DTD Taxonomic Treatment Publishing DTD v0 20100105//EN" "tax-treatment-NSO.dtd">
<tp:taxon-treatment xmlns:tp="http://www.plazi.org/taxpub"><tp:treatment-meta><kwd-group><label>Taxon classification</label><kwd><named-content content-type="kingdom">Animalia</named-content></kwd><kwd><named-content content-type="order">Hemiptera</named-content></kwd><kwd><named-content content-type="family">Reduviidae</named-content></kwd></kwd-group><mixed-citation publication-type="journal"><person-group><name><surname>Diez</surname><given-names>Fernando</given-names></name><name><surname>Coscarón</surname><given-names>María del Carmen</given-names></name></person-group><article-title>The <tp:taxon-name><tp:taxon-name-part taxon-name-part-type="subfamily">Stenopodainae</tp:taxon-name-part></tp:taxon-name> (<tp:taxon-name><tp:taxon-name-part taxon-name-part-type="order">Hemiptera</tp:taxon-name-part></tp:taxon-name>, <tp:taxon-name><tp:taxon-name-part taxon-name-part-type="suborder">Heteroptera</tp:taxon-name-part></tp:taxon-name>) of Argentina</article-title><source>Zookeys</source><day>5</day><month>11</month><year>2014</year><volume>2014</volume><issue>452</issue><fpage>51</fpage><lpage>77</lpage><pub-id pub-id-type="doi">10.3897/zookeys.452.6519</pub-id></mixed-citation></tp:treatment-meta><tp:nomenclature><tp:taxon-name>
                        <tp:taxon-name-part taxon-name-part-type="genus">Gnathobleda</tp:taxon-name-part>
                        <tp:taxon-name-part taxon-name-part-type="species">fraudulenta</tp:taxon-name-part>
                    </tp:taxon-name><tp:taxon-authority>Stål</tp:taxon-authority><tp:nomenclature-citation-list><tp:nomenclature-citation><tp:taxon-name><tp:taxon-name-part taxon-name-part-type="genus">Gnathobleda</tp:taxon-name-part> <tp:taxon-name-part taxon-name-part-type="species">fraudulenta</tp:taxon-name-part></tp:taxon-name><comment> Stål, 1859; <xref ref-type="bibr" rid="B50">Nanni et al. 2011</xref>: 34.</comment></tp:nomenclature-citation></tp:nomenclature-citation-list></tp:nomenclature><tp:treatment-sec sec-type="Diagnosis"><title>Diagnosis.</title><p>(After <xref ref-type="bibr" rid="B65">Wygodzinsky and Giacchi 1986</xref>) Head with a simple setigerous tubercle. Juga triangular. Prosternal processes conspicuous, spinelike. Undersurface of fore femora with two rows of processes.</p></tp:treatment-sec><tp:treatment-sec sec-type="Distribution in Argentina"><title>Distribution in Argentina.</title><p>Buenos Aires: Partido de Campana: Delta del Paraná (<named-content xmlns:xlink="http://www.w3.org/1999/xlink" content-type="dwc:verbatimCoordinates" xlink:type="simple">34°9'9.8166"S, 58°58'11.136"W</named-content>).</p></tp:treatment-sec><ref-list><ref id="B50"><mixed-citation xmlns:xlink="http://www.w3.org/1999/xlink" xlink:type="simple"><person-group><name name-style="western"><surname>Nanni</surname><given-names>AS</given-names></name><name name-style="western"><surname>Magnano</surname><given-names>AL</given-names></name><name name-style="western"><surname>Carpintero</surname><given-names>DL</given-names></name></person-group> (<year>2011</year>) <article-title>Los <tp:taxon-name><tp:taxon-name-part taxon-name-part-type="suborder">Heteroptera</tp:taxon-name-part></tp:taxon-name> (<tp:taxon-name><tp:taxon-name-part taxon-name-part-type="class">Insecta</tp:taxon-name-part></tp:taxon-name>: <tp:taxon-name><tp:taxon-name-part taxon-name-part-type="order">Hemiptera</tp:taxon-name-part></tp:taxon-name>) edáficos del INTA Delta del Paraná (partido de Campana, Buenos Aires). Variación espacial y temporal del elenco de las especies en distintos usos de la tierra. Delta del Paraná.</article-title><source>Revista del Museo Argentino de Ciencias Naturales</source><volume>13</volume>: <fpage>27</fpage>–<lpage>39</lpage>.</mixed-citation></ref><ref id="B65"><mixed-citation xmlns:xlink="http://www.w3.org/1999/xlink" xlink:type="simple"><person-group><name name-style="western"><surname>Wygodzinsky</surname><given-names>P</given-names></name><name name-style="western"><surname>Giacchi</surname><given-names>JC</given-names></name></person-group> (<year>1986</year>) <article-title>A preliminary study about the generic status of <italic><tp:taxon-name><tp:taxon-name-part taxon-name-part-type="genus">Gnathobleda</tp:taxon-name-part></tp:taxon-name></italic> Stål, 1859 and <italic><tp:taxon-name><tp:taxon-name-part taxon-name-part-type="genus">Pnohirmus</tp:taxon-name-part></tp:taxon-name></italic> Stål, 1859 (<tp:taxon-name><tp:taxon-name-part taxon-name-part-type="family">Reduviidae</tp:taxon-name-part></tp:taxon-name>: <tp:taxon-name><tp:taxon-name-part taxon-name-part-type="subfamily">Stenopodainae</tp:taxon-name-part></tp:taxon-name>).</article-title><source>Physis</source><volume>44</volume>: <fpage>141</fpage>–<lpage>145</lpage>.</mixed-citation></ref></ref-list></tp:taxon-treatment>
