# Supplementary material for: The Stenopodainae (Hemiptera, Heteroptera) of Argentina
Source: Zookeys. 2014 Nov 5;(452):51–77. doi: 10.3897/zookeys.452.6519 (PMC4258633; doi:10.3897/zookeys.452.6519)
Supplement: XML Treatment for Ocrioessa cornutulus [file zookeys.452.6519-treatment18.xml]

<!DOCTYPE tp:taxon-treatment
  PUBLIC "-//TaxonX//DTD Taxonomic Treatment Publishing DTD v0 20100105//EN" "tax-treatment-NSO.dtd">
<tp:taxon-treatment xmlns:tp="http://www.plazi.org/taxpub"><tp:treatment-meta><kwd-group><label>Taxon classification</label><kwd><named-content content-type="kingdom">Animalia</named-content></kwd><kwd><named-content content-type="order">Hemiptera</named-content></kwd><kwd><named-content content-type="family">Reduviidae</named-content></kwd></kwd-group><mixed-citation publication-type="journal"><person-group><name><surname>Diez</surname><given-names>Fernando</given-names></name><name><surname>Coscarón</surname><given-names>María del Carmen</given-names></name></person-group><article-title>The <tp:taxon-name><tp:taxon-name-part taxon-name-part-type="subfamily">Stenopodainae</tp:taxon-name-part></tp:taxon-name> (<tp:taxon-name><tp:taxon-name-part taxon-name-part-type="order">Hemiptera</tp:taxon-name-part></tp:taxon-name>, <tp:taxon-name><tp:taxon-name-part taxon-name-part-type="suborder">Heteroptera</tp:taxon-name-part></tp:taxon-name>) of Argentina</article-title><source>Zookeys</source><day>5</day><month>11</month><year>2014</year><volume>2014</volume><issue>452</issue><fpage>51</fpage><lpage>77</lpage><pub-id pub-id-type="doi">10.3897/zookeys.452.6519</pub-id></mixed-citation></tp:treatment-meta><tp:nomenclature><tp:taxon-name>
                        <tp:taxon-name-part taxon-name-part-type="genus">Ocrioessa</tp:taxon-name-part>
                        <tp:taxon-name-part taxon-name-part-type="species">cornutulus</tp:taxon-name-part>
                        <object-id xmlns:xlink="http://www.w3.org/1999/xlink" xlink:type="simple">http://heteroptera.myspecies.info/taxonomy/term/2052</object-id>
                    </tp:taxon-name><tp:taxon-authority>(Berg)</tp:taxon-authority><tp:nomenclature-citation-list><tp:nomenclature-citation><tp:taxon-name><tp:taxon-name-part taxon-name-part-type="genus">Rhyparoclopius</tp:taxon-name-part> <tp:taxon-name-part taxon-name-part-type="species">cornutulus</tp:taxon-name-part></tp:taxon-name><comment> Berg, 1879: 277; <xref ref-type="bibr" rid="B39">Lethierry and Severin 1896</xref>: 85; <xref ref-type="bibr" rid="B52">Pennington 1921</xref>: 22; <xref ref-type="bibr" rid="B11">Coscarón 1998</xref>: 509.</comment></tp:nomenclature-citation><tp:nomenclature-citation><tp:taxon-name><tp:taxon-name-part taxon-name-part-type="genus">Ocrioessa</tp:taxon-name-part> <tp:taxon-name-part taxon-name-part-type="species">cornutulus</tp:taxon-name-part></tp:taxon-name><comment><xref ref-type="bibr" rid="B29">Giacchi 1985</xref>: 68; <xref ref-type="bibr" rid="B42">Maldonado Capriles 1990</xref>: 509.</comment></tp:nomenclature-citation></tp:nomenclature-citation-list></tp:nomenclature><tp:treatment-sec sec-type="Diagnosis"><title>Diagnosis.</title><p>(After <xref ref-type="bibr" rid="B3">Barber 1930</xref>, <xref ref-type="bibr" rid="B29">Giacchi 1985</xref>) Diameter of the gula much wider, being about twice as wide as the diameter of base of second labial segment. Scapus about twice as long as the preocular region. Discal spines of anterior lobe situated before the constriction with tubercles reduced.</p></tp:treatment-sec><tp:treatment-sec sec-type="Material examined"><title>Material examined.</title><p>Misiones: 1♀ (MLP) Montecarlo.</p></tp:treatment-sec><tp:treatment-sec sec-type="Distribution in Argentina"><title>Distribution in Argentina.</title><p>Chaco; Misiones: Montecarlo (<named-content xmlns:xlink="http://www.w3.org/1999/xlink" content-type="dwc:verbatimCoordinates" xlink:type="simple">26°34'23.4294"S, 54°45'29.7462"W</named-content>).</p></tp:treatment-sec><tp:treatment-sec sec-type="Remarks"><title>Remarks.</title><p>The species currently assigned to the taxon is listed in <xref ref-type="bibr" rid="B14">Coscarón et al. (2014)</xref>.</p></tp:treatment-sec><ref-list><ref id="B39"><mixed-citation xmlns:xlink="http://www.w3.org/1999/xlink" xlink:type="simple"><person-group><name name-style="western"><surname>Lethierry</surname><given-names>L</given-names></name><name name-style="western"><surname>Severin</surname><given-names>G</given-names></name></person-group> (<year>1896</year>) <source>Catalogue Général des Hémiptères</source>. <volume>Volumes 3</volume>. <publisher-name>F. Hayez</publisher-name>, <publisher-loc>Bruxelles and Berlin</publisher-loc><volume>3</volume>: <fpage>1</fpage>–<lpage>275</lpage>.</mixed-citation></ref><ref id="B52"><mixed-citation xmlns:xlink="http://www.w3.org/1999/xlink" xlink:type="simple"><person-group><name name-style="western"><surname>Pennington</surname><given-names>MS</given-names></name></person-group> (<year>1921</year>) <source>Lista de los Hemipteros Heteropteros de la República Argentina. Segunda parte: Familia <tp:taxon-name><tp:taxon-name-part taxon-name-part-type="family">Aradidae</tp:taxon-name-part></tp:taxon-name>, <tp:taxon-name><tp:taxon-name-part taxon-name-part-type="family">Neididae</tp:taxon-name-part></tp:taxon-name>, <tp:taxon-name><tp:taxon-name-part taxon-name-part-type="family">Lygaeidae</tp:taxon-name-part></tp:taxon-name>, <tp:taxon-name><tp:taxon-name-part taxon-name-part-type="family">Pyrrhocoridae</tp:taxon-name-part></tp:taxon-name>, <tp:taxon-name><tp:taxon-name-part taxon-name-part-type="family">Tingididae</tp:taxon-name-part></tp:taxon-name>, <tp:taxon-name><tp:taxon-name-part taxon-name-part-type="family">Enicocephalidae</tp:taxon-name-part></tp:taxon-name>, <tp:taxon-name><tp:taxon-name-part taxon-name-part-type="family">Phymatidae</tp:taxon-name-part></tp:taxon-name>, <tp:taxon-name><tp:taxon-name-part taxon-name-part-type="family">Reduviidae</tp:taxon-name-part></tp:taxon-name>, <tp:taxon-name><tp:taxon-name-part taxon-name-part-type="family">Nabidae</tp:taxon-name-part></tp:taxon-name>, <tp:taxon-name><tp:taxon-name-part taxon-name-part-type="family">Cimicidae</tp:taxon-name-part></tp:taxon-name>, <tp:taxon-name><tp:taxon-name-part taxon-name-part-type="family">Miridae</tp:taxon-name-part></tp:taxon-name> (parte)</source>. <publisher-name>Buenos Aires</publisher-name>, <fpage>17</fpage>–<lpage>28</lpage>.</mixed-citation></ref><ref id="B11"><mixed-citation xmlns:xlink="http://www.w3.org/1999/xlink" xlink:type="simple"><person-group><name name-style="western"><surname>Coscarón</surname><given-names>MC</given-names></name></person-group> (<year>1998</year>) <source>Los ejemplares tipo de <tp:taxon-name><tp:taxon-name-part taxon-name-part-type="family">Reduviidae</tp:taxon-name-part></tp:taxon-name> (<tp:taxon-name><tp:taxon-name-part taxon-name-part-type="suborder">Heteroptera</tp:taxon-name-part></tp:taxon-name>) depositados en la colección del Museo de La Plata.</source><series>Serie Técnica y Didáctica</series>, <publisher-name>Museo de La Plata</publisher-name><volume>29</volume>: <fpage>1</fpage>–<lpage>9</lpage>.</mixed-citation></ref><ref id="B29"><mixed-citation xmlns:xlink="http://www.w3.org/1999/xlink" xlink:type="simple"><person-group><name name-style="western"><surname>Giacchi</surname><given-names>JC</given-names></name></person-group> (<year>1985</year>) <article-title>Revisión de los Stenopodainos Americanos. VII. Redescripción de los géneros <italic><tp:taxon-name><tp:taxon-name-part taxon-name-part-type="genus">Pnirontis</tp:taxon-name-part></tp:taxon-name></italic> Stål, 1859; <italic><tp:taxon-name><tp:taxon-name-part taxon-name-part-type="genus">Pnohirmus</tp:taxon-name-part></tp:taxon-name></italic> Stål, 1859; <italic><tp:taxon-name><tp:taxon-name-part taxon-name-part-type="genus">Ctenotrachelus</tp:taxon-name-part></tp:taxon-name></italic> Stål, 1868; <italic><tp:taxon-name><tp:taxon-name-part taxon-name-part-type="genus">Ocrioessa</tp:taxon-name-part></tp:taxon-name></italic> Bergroth, 1918 y <italic><tp:taxon-name><tp:taxon-name-part taxon-name-part-type="genus">Kodormus</tp:taxon-name-part></tp:taxon-name></italic> Barber, 1930 (<tp:taxon-name><tp:taxon-name-part taxon-name-part-type="suborder">Heteroptera</tp:taxon-name-part></tp:taxon-name>: <tp:taxon-name><tp:taxon-name-part taxon-name-part-type="family">Reduviidae</tp:taxon-name-part></tp:taxon-name>).</article-title><source>Physis</source><volume>43</volume>: <fpage>61</fpage>–<lpage>70</lpage>.</mixed-citation></ref><ref id="B42"><mixed-citation xmlns:xlink="http://www.w3.org/1999/xlink" xlink:type="simple"><person-group><name name-style="western"><surname>Maldonado Capriles</surname><given-names>J</given-names></name></person-group> (<year>1990</year>) <source>Systematic Catalogue of the <tp:taxon-name><tp:taxon-name-part taxon-name-part-type="family">Reduviidae</tp:taxon-name-part></tp:taxon-name> of the World.</source><publisher-name>Caribbean Journal of Science</publisher-name>, <publisher-loc>Special Edition</publisher-loc>, <size units="page">694 pp</size>.</mixed-citation></ref><ref id="B3"><mixed-citation xmlns:xlink="http://www.w3.org/1999/xlink" xlink:type="simple"><person-group><name name-style="western"><surname>Barber</surname><given-names>HG</given-names></name></person-group> (<year>1930</year>) <article-title>Essay on the subfamily <tp:taxon-name><tp:taxon-name-part taxon-name-part-type="subfamily">Stenopodinae</tp:taxon-name-part></tp:taxon-name> of the New World.</article-title><source>Entomologica Americana</source><volume>10</volume>: <fpage>149</fpage>–<lpage>238</lpage>.</mixed-citation></ref><ref id="B14"><mixed-citation xmlns:xlink="http://www.w3.org/1999/xlink" xlink:type="simple"><person-group><name name-style="western"><surname>Coscarón</surname><given-names>MC</given-names></name><name name-style="western"><surname>Diez</surname><given-names>F</given-names></name><name name-style="western"><surname>Basset</surname><given-names>C</given-names></name><name name-style="western"><surname>Lopez</surname><given-names>N</given-names></name></person-group> (<year>2014</year>) <source><tp:taxon-name><tp:taxon-name-part taxon-name-part-type="suborder">Heteroptera</tp:taxon-name-part></tp:taxon-name>. A web resource for <tp:taxon-name><tp:taxon-name-part taxon-name-part-type="suborder">Heteroptera</tp:taxon-name-part></tp:taxon-name> typus from Museum of La Plata</source>. <ext-link ext-link-type="uri" xlink:href="http://heteroptera.myspecies.info" xlink:type="simple">http://heteroptera.myspecies.info</ext-link></mixed-citation></ref></ref-list></tp:taxon-treatment>
