# Supplementary material for: The Stenopodainae (Hemiptera, Heteroptera) of Argentina
Source: Zookeys. 2014 Nov 5;(452):51–77. doi: 10.3897/zookeys.452.6519 (PMC4258633; doi:10.3897/zookeys.452.6519)
Supplement: XML Treatment for Pnirontis acuminata [file zookeys.452.6519-treatment25.xml]

<!DOCTYPE tp:taxon-treatment
  PUBLIC "-//TaxonX//DTD Taxonomic Treatment Publishing DTD v0 20100105//EN" "tax-treatment-NSO.dtd">
<tp:taxon-treatment xmlns:tp="http://www.plazi.org/taxpub"><tp:treatment-meta><kwd-group><label>Taxon classification</label><kwd><named-content content-type="kingdom">Animalia</named-content></kwd><kwd><named-content content-type="order">Hemiptera</named-content></kwd><kwd><named-content content-type="family">Reduviidae</named-content></kwd></kwd-group><mixed-citation publication-type="journal"><person-group><name><surname>Diez</surname><given-names>Fernando</given-names></name><name><surname>Coscarón</surname><given-names>María del Carmen</given-names></name></person-group><article-title>The <tp:taxon-name><tp:taxon-name-part taxon-name-part-type="subfamily">Stenopodainae</tp:taxon-name-part></tp:taxon-name> (<tp:taxon-name><tp:taxon-name-part taxon-name-part-type="order">Hemiptera</tp:taxon-name-part></tp:taxon-name>, <tp:taxon-name><tp:taxon-name-part taxon-name-part-type="suborder">Heteroptera</tp:taxon-name-part></tp:taxon-name>) of Argentina</article-title><source>Zookeys</source><day>5</day><month>11</month><year>2014</year><volume>2014</volume><issue>452</issue><fpage>51</fpage><lpage>77</lpage><pub-id pub-id-type="doi">10.3897/zookeys.452.6519</pub-id></mixed-citation></tp:treatment-meta><tp:nomenclature><tp:taxon-name>
                        <tp:taxon-name-part taxon-name-part-type="genus">Pnirontis</tp:taxon-name-part>
                        <tp:taxon-name-part taxon-name-part-type="species">acuminata</tp:taxon-name-part>
                    </tp:taxon-name><tp:taxon-authority>Barber</tp:taxon-authority><tp:nomenclature-citation-list><tp:nomenclature-citation><tp:taxon-name><tp:taxon-name-part taxon-name-part-type="genus">Pnirontis</tp:taxon-name-part> <tp:taxon-name-part taxon-name-part-type="species">acuminata</tp:taxon-name-part></tp:taxon-name><comment> Barber, 1930: 156; <xref ref-type="bibr" rid="B29">Giacchi 1985</xref>: 64; <xref ref-type="bibr" rid="B30">Giacchi 1988a</xref>: 6.</comment></tp:nomenclature-citation><tp:nomenclature-citation><tp:taxon-name><tp:taxon-name-part taxon-name-part-type="genus">Pnirontis</tp:taxon-name-part> (<tp:taxon-name-part taxon-name-part-type="subgenus">Centromelus</tp:taxon-name-part>) <tp:taxon-name-part taxon-name-part-type="species">acuminata</tp:taxon-name-part></tp:taxon-name><comment><xref ref-type="bibr" rid="B48">Melo et al. 2004</xref>: 61.</comment></tp:nomenclature-citation></tp:nomenclature-citation-list></tp:nomenclature><tp:treatment-sec sec-type="Diagnosis"><title>Diagnosis.</title><p>(After <xref ref-type="bibr" rid="B3">Barber 1930</xref>, <xref ref-type="bibr" rid="B29">Giacchi 1985</xref>, <xref ref-type="bibr" rid="B41">Maldonado Capriles 1986</xref>, <xref ref-type="bibr" rid="B44">1994b</xref>) Head longer than pronotum. Scapus equal to length of preocular margin of head. Spines of fore femora long, two or three times as long as diameter of femur. Connexivum marked with fuscous at incisures. Male unknown.</p></tp:treatment-sec><tp:treatment-sec sec-type="Distribution in Argentina"><title>Distribution in Argentina.</title><p>Buenos Aires: Delta (58°17'37.0644"S, 58°17'37.0644"W); Chaco: General Vedia (<named-content xmlns:xlink="http://www.w3.org/1999/xlink" content-type="dwc:verbatimCoordinates" xlink:type="simple">26°56'0.153"S, 58°39'42.015"W</named-content>), Río Oro (<named-content xmlns:xlink="http://www.w3.org/1999/xlink" content-type="dwc:verbatimCoordinates" xlink:type="simple">26°56'6.0792"S, 58°40'19.5564"W</named-content>); Corrientes: Colonia Carlos Pellegrini (<named-content xmlns:xlink="http://www.w3.org/1999/xlink" content-type="dwc:verbatimCoordinates" xlink:type="simple">28°32'5.4312"S, 57°10'27.5196"W</named-content>).</p></tp:treatment-sec><ref-list><ref id="B29"><mixed-citation xmlns:xlink="http://www.w3.org/1999/xlink" xlink:type="simple"><person-group><name name-style="western"><surname>Giacchi</surname><given-names>JC</given-names></name></person-group> (<year>1985</year>) <article-title>Revisión de los Stenopodainos Americanos. VII. Redescripción de los géneros <italic><tp:taxon-name><tp:taxon-name-part taxon-name-part-type="genus">Pnirontis</tp:taxon-name-part></tp:taxon-name></italic> Stål, 1859; <italic><tp:taxon-name><tp:taxon-name-part taxon-name-part-type="genus">Pnohirmus</tp:taxon-name-part></tp:taxon-name></italic> Stål, 1859; <italic><tp:taxon-name><tp:taxon-name-part taxon-name-part-type="genus">Ctenotrachelus</tp:taxon-name-part></tp:taxon-name></italic> Stål, 1868; <italic><tp:taxon-name><tp:taxon-name-part taxon-name-part-type="genus">Ocrioessa</tp:taxon-name-part></tp:taxon-name></italic> Bergroth, 1918 y <italic><tp:taxon-name><tp:taxon-name-part taxon-name-part-type="genus">Kodormus</tp:taxon-name-part></tp:taxon-name></italic> Barber, 1930 (<tp:taxon-name><tp:taxon-name-part taxon-name-part-type="suborder">Heteroptera</tp:taxon-name-part></tp:taxon-name>: <tp:taxon-name><tp:taxon-name-part taxon-name-part-type="family">Reduviidae</tp:taxon-name-part></tp:taxon-name>).</article-title><source>Physis</source><volume>43</volume>: <fpage>61</fpage>–<lpage>70</lpage>.</mixed-citation></ref><ref id="B30"><mixed-citation xmlns:xlink="http://www.w3.org/1999/xlink" xlink:type="simple"><person-group><name name-style="western"><surname>Giacchi</surname><given-names>JC</given-names></name></person-group> (<year>1988a</year>) <article-title>Revisión de los Stenopodainos Americanos. VIII. Estudio preliminar acerca del status genérico de <italic><tp:taxon-name><tp:taxon-name-part taxon-name-part-type="genus">Pnirontis</tp:taxon-name-part></tp:taxon-name></italic> Stål, 1859 y <italic><tp:taxon-name><tp:taxon-name-part taxon-name-part-type="genus">Rutuba</tp:taxon-name-part></tp:taxon-name></italic> Torre Bueno, 1914. (<tp:taxon-name><tp:taxon-name-part taxon-name-part-type="suborder">Heteroptera</tp:taxon-name-part></tp:taxon-name>, <tp:taxon-name><tp:taxon-name-part taxon-name-part-type="family">Reduviidae</tp:taxon-name-part></tp:taxon-name>).</article-title><source>Physis</source><volume>46</volume>: <fpage>5</fpage>–<lpage>13</lpage>.</mixed-citation></ref><ref id="B48"><mixed-citation xmlns:xlink="http://www.w3.org/1999/xlink" xlink:type="simple"><person-group><name name-style="western"><surname>Melo</surname><given-names>MC</given-names></name><name name-style="western"><surname>Dellapé</surname><given-names>PM</given-names></name><name name-style="western"><surname>Carpintero</surname><given-names>DL</given-names></name><name name-style="western"><surname>Coscarón</surname><given-names>MC</given-names></name></person-group> (<year>2004</year>) <article-title><tp:taxon-name><tp:taxon-name-part taxon-name-part-type="family">Reduviidae</tp:taxon-name-part></tp:taxon-name>, <tp:taxon-name><tp:taxon-name-part taxon-name-part-type="family">Miridae</tp:taxon-name-part></tp:taxon-name> y <tp:taxon-name><tp:taxon-name-part taxon-name-part-type="superfamily">Lygaeoidea</tp:taxon-name-part></tp:taxon-name> (<tp:taxon-name><tp:taxon-name-part taxon-name-part-type="order">Hemiptera</tp:taxon-name-part></tp:taxon-name>) recolectados en Colonia Carlos Pellegrini (Esteros de Iberá, Corrientes, Argentina).</article-title><source>Revista de la Sociedad Entomológica Argentina</source><volume>63</volume>: <fpage>59</fpage>–<lpage>67</lpage>.</mixed-citation></ref><ref id="B3"><mixed-citation xmlns:xlink="http://www.w3.org/1999/xlink" xlink:type="simple"><person-group><name name-style="western"><surname>Barber</surname><given-names>HG</given-names></name></person-group> (<year>1930</year>) <article-title>Essay on the subfamily <tp:taxon-name><tp:taxon-name-part taxon-name-part-type="subfamily">Stenopodinae</tp:taxon-name-part></tp:taxon-name> of the New World.</article-title><source>Entomologica Americana</source><volume>10</volume>: <fpage>149</fpage>–<lpage>238</lpage>.</mixed-citation></ref><ref id="B41"><mixed-citation xmlns:xlink="http://www.w3.org/1999/xlink" xlink:type="simple"><person-group><name name-style="western"><surname>Maldonado Capriles</surname><given-names>J</given-names></name></person-group> (<year>1986</year>) <article-title>The genus <italic><tp:taxon-name><tp:taxon-name-part taxon-name-part-type="genus">Pnirontis</tp:taxon-name-part></tp:taxon-name></italic>, the subinermis group of species (<tp:taxon-name><tp:taxon-name-part taxon-name-part-type="suborder">Heteroptera</tp:taxon-name-part></tp:taxon-name>: <tp:taxon-name><tp:taxon-name-part taxon-name-part-type="family">Reduviidae</tp:taxon-name-part></tp:taxon-name>: <tp:taxon-name><tp:taxon-name-part taxon-name-part-type="subfamily">Stenopodainae</tp:taxon-name-part></tp:taxon-name>).</article-title><source>Journal of Agriculture of University of Puerto Rico</source><volume>70</volume>: <fpage>9</fpage>–<lpage>18</lpage>.</mixed-citation></ref><ref id="B44"><mixed-citation xmlns:xlink="http://www.w3.org/1999/xlink" xlink:type="simple"><person-group><name name-style="western"><surname>Maldonado Capriles</surname><given-names>J</given-names></name></person-group> (<year>1994b</year>) <article-title><italic><tp:taxon-name><tp:taxon-name-part taxon-name-part-type="genus">Pnirontis</tp:taxon-name-part> <tp:taxon-name-part taxon-name-part-type="species">grandis</tp:taxon-name-part></tp:taxon-name></italic> n. sp. (<tp:taxon-name><tp:taxon-name-part taxon-name-part-type="suborder">Heteroptera</tp:taxon-name-part></tp:taxon-name>: <tp:taxon-name><tp:taxon-name-part taxon-name-part-type="family">Reduviidae</tp:taxon-name-part></tp:taxon-name>: <tp:taxon-name><tp:taxon-name-part taxon-name-part-type="subfamily">Stenopodainae</tp:taxon-name-part></tp:taxon-name>).</article-title><source>Proceeding of the Entomological Society of Washington</source><volume>96</volume>: <fpage>713</fpage>–<lpage>716</lpage>.</mixed-citation></ref></ref-list></tp:taxon-treatment>
