# Supplementary material for: The Stenopodainae (Hemiptera, Heteroptera) of Argentina
Source: Zookeys. 2014 Nov 5;(452):51–77. doi: 10.3897/zookeys.452.6519 (PMC4258633; doi:10.3897/zookeys.452.6519)
Supplement: XML Treatment for Pnirontis edentula [file zookeys.452.6519-treatment26.xml]

<!DOCTYPE tp:taxon-treatment
  PUBLIC "-//TaxonX//DTD Taxonomic Treatment Publishing DTD v0 20100105//EN" "tax-treatment-NSO.dtd">
<tp:taxon-treatment xmlns:tp="http://www.plazi.org/taxpub"><tp:treatment-meta><kwd-group><label>Taxon classification</label><kwd><named-content content-type="kingdom">Animalia</named-content></kwd><kwd><named-content content-type="order">Hemiptera</named-content></kwd><kwd><named-content content-type="family">Reduviidae</named-content></kwd></kwd-group><mixed-citation publication-type="journal"><person-group><name><surname>Diez</surname><given-names>Fernando</given-names></name><name><surname>Coscarón</surname><given-names>María del Carmen</given-names></name></person-group><article-title>The <tp:taxon-name><tp:taxon-name-part taxon-name-part-type="subfamily">Stenopodainae</tp:taxon-name-part></tp:taxon-name> (<tp:taxon-name><tp:taxon-name-part taxon-name-part-type="order">Hemiptera</tp:taxon-name-part></tp:taxon-name>, <tp:taxon-name><tp:taxon-name-part taxon-name-part-type="suborder">Heteroptera</tp:taxon-name-part></tp:taxon-name>) of Argentina</article-title><source>Zookeys</source><day>5</day><month>11</month><year>2014</year><volume>2014</volume><issue>452</issue><fpage>51</fpage><lpage>77</lpage><pub-id pub-id-type="doi">10.3897/zookeys.452.6519</pub-id></mixed-citation></tp:treatment-meta><tp:nomenclature><tp:taxon-name>
                        <tp:taxon-name-part taxon-name-part-type="genus">Pnirontis</tp:taxon-name-part>
                        <tp:taxon-name-part taxon-name-part-type="species">edentula</tp:taxon-name-part>
                    </tp:taxon-name><tp:taxon-authority>(Berg)</tp:taxon-authority><tp:nomenclature-citation-list><tp:nomenclature-citation><tp:taxon-name><tp:taxon-name-part taxon-name-part-type="genus">Centromelus</tp:taxon-name-part> <tp:taxon-name-part taxon-name-part-type="species">edentulus</tp:taxon-name-part></tp:taxon-name><comment> Berg, 1879: 275; <xref ref-type="bibr" rid="B11">Coscarón 1998</xref>: 4.</comment></tp:nomenclature-citation><tp:nomenclature-citation><tp:taxon-name><tp:taxon-name-part taxon-name-part-type="genus">Pnirontis</tp:taxon-name-part> <tp:taxon-name-part taxon-name-part-type="species">edentula</tp:taxon-name-part></tp:taxon-name><comment> Lethierry &amp; Severin, 1896: 81; <xref ref-type="bibr" rid="B3">Barber 1930</xref>: 171; <xref ref-type="bibr" rid="B64">Wygodzinsky 1949</xref>: 68; <xref ref-type="bibr" rid="B42">Maldonado Capriles 1990</xref>: 525.</comment></tp:nomenclature-citation><tp:nomenclature-citation><tp:taxon-name><tp:taxon-name-part taxon-name-part-type="genus">Pnirontes</tp:taxon-name-part> (<tp:taxon-name-part taxon-name-part-type="subgenus">Centromelus</tp:taxon-name-part>) <tp:taxon-name-part taxon-name-part-type="species">edentulus</tp:taxon-name-part></tp:taxon-name><comment> Pennington, 1921: 22.</comment></tp:nomenclature-citation></tp:nomenclature-citation-list></tp:nomenclature><tp:treatment-sec sec-type="Diagnosis"><title>Diagnosis.</title><p>(After <xref ref-type="bibr" rid="B3">Barber 1930</xref>) Scapus shorter than pronotum and about twice as long as preocular margin of head. Antenniferous tubercles long, about 1/4 longer than eye. Pronotum longer than wide.</p></tp:treatment-sec><tp:treatment-sec sec-type="Material examined"><title>Material examined.</title><p>Buenos Aires: 1♀ (MLP) (unspecified locality). Corrientes: 1♀ (MLP) San Roque (<named-content xmlns:xlink="http://www.w3.org/1999/xlink" content-type="dwc:verbatimCoordinates" xlink:type="simple">28°34'31.1736"S, 58°42'31.032"W</named-content>). Between Corrientes and <!--PageBreak-->Formosa provinces: 1♂ 1♀ (MLP) (unspecified locality). Formosa: 2♂ (MLP) Laguna Oca (<named-content xmlns:xlink="http://www.w3.org/1999/xlink" content-type="dwc:verbatimCoordinates" xlink:type="simple">26°14'0.0234"S, 58°11'59.9742"W</named-content>).</p></tp:treatment-sec><tp:treatment-sec sec-type="Distribution in Argentina"><title>Distribution in Argentina.</title><p>Argentina: Buenos Aires.</p></tp:treatment-sec><tp:treatment-sec sec-type="Observation"><title>Observation.</title><p>First record for Corrientes and Formosa provinces.</p></tp:treatment-sec><ref-list><ref id="B11"><mixed-citation xmlns:xlink="http://www.w3.org/1999/xlink" xlink:type="simple"><person-group><name name-style="western"><surname>Coscarón</surname><given-names>MC</given-names></name></person-group> (<year>1998</year>) <source>Los ejemplares tipo de <tp:taxon-name><tp:taxon-name-part taxon-name-part-type="family">Reduviidae</tp:taxon-name-part></tp:taxon-name> (<tp:taxon-name><tp:taxon-name-part taxon-name-part-type="suborder">Heteroptera</tp:taxon-name-part></tp:taxon-name>) depositados en la colección del Museo de La Plata.</source><series>Serie Técnica y Didáctica</series>, <publisher-name>Museo de La Plata</publisher-name><volume>29</volume>: <fpage>1</fpage>–<lpage>9</lpage>.</mixed-citation></ref><ref id="B3"><mixed-citation xmlns:xlink="http://www.w3.org/1999/xlink" xlink:type="simple"><person-group><name name-style="western"><surname>Barber</surname><given-names>HG</given-names></name></person-group> (<year>1930</year>) <article-title>Essay on the subfamily <tp:taxon-name><tp:taxon-name-part taxon-name-part-type="subfamily">Stenopodinae</tp:taxon-name-part></tp:taxon-name> of the New World.</article-title><source>Entomologica Americana</source><volume>10</volume>: <fpage>149</fpage>–<lpage>238</lpage>.</mixed-citation></ref><ref id="B64"><mixed-citation xmlns:xlink="http://www.w3.org/1999/xlink" xlink:type="simple"><person-group><name name-style="western"><surname>Wygodzinsky</surname><given-names>P</given-names></name></person-group> (<year>1949</year>) <article-title>Elenco sistematico de los reduviiformes americanos.</article-title><source>Instituto Medicina Regional Tucumán, Monografia</source><volume>1</volume>: <fpage>1</fpage>–<lpage>102</lpage>.</mixed-citation></ref><ref id="B42"><mixed-citation xmlns:xlink="http://www.w3.org/1999/xlink" xlink:type="simple"><person-group><name name-style="western"><surname>Maldonado Capriles</surname><given-names>J</given-names></name></person-group> (<year>1990</year>) <source>Systematic Catalogue of the <tp:taxon-name><tp:taxon-name-part taxon-name-part-type="family">Reduviidae</tp:taxon-name-part></tp:taxon-name> of the World.</source><publisher-name>Caribbean Journal of Science</publisher-name>, <publisher-loc>Special Edition</publisher-loc>, <size units="page">694 pp</size>.</mixed-citation></ref></ref-list></tp:taxon-treatment>
