# Supplementary material for: The Stenopodainae (Hemiptera, Heteroptera) of Argentina
Source: Zookeys. 2014 Nov 5;(452):51–77. doi: 10.3897/zookeys.452.6519 (PMC4258633; doi:10.3897/zookeys.452.6519)
Supplement: XML Treatment for Pygolampis spurca [file zookeys.452.6519-treatment33.xml]

<!DOCTYPE tp:taxon-treatment
  PUBLIC "-//TaxonX//DTD Taxonomic Treatment Publishing DTD v0 20100105//EN" "tax-treatment-NSO.dtd">
<tp:taxon-treatment xmlns:tp="http://www.plazi.org/taxpub"><tp:treatment-meta><kwd-group><label>Taxon classification</label><kwd><named-content content-type="kingdom">Animalia</named-content></kwd><kwd><named-content content-type="order">Hemiptera</named-content></kwd><kwd><named-content content-type="family">Reduviidae</named-content></kwd></kwd-group><mixed-citation publication-type="journal"><person-group><name><surname>Diez</surname><given-names>Fernando</given-names></name><name><surname>Coscarón</surname><given-names>María del Carmen</given-names></name></person-group><article-title>The <tp:taxon-name><tp:taxon-name-part taxon-name-part-type="subfamily">Stenopodainae</tp:taxon-name-part></tp:taxon-name> (<tp:taxon-name><tp:taxon-name-part taxon-name-part-type="order">Hemiptera</tp:taxon-name-part></tp:taxon-name>, <tp:taxon-name><tp:taxon-name-part taxon-name-part-type="suborder">Heteroptera</tp:taxon-name-part></tp:taxon-name>) of Argentina</article-title><source>Zookeys</source><day>5</day><month>11</month><year>2014</year><volume>2014</volume><issue>452</issue><fpage>51</fpage><lpage>77</lpage><pub-id pub-id-type="doi">10.3897/zookeys.452.6519</pub-id></mixed-citation></tp:treatment-meta><tp:nomenclature><tp:taxon-name>
                        <tp:taxon-name-part taxon-name-part-type="genus">Pygolampis</tp:taxon-name-part>
                        <tp:taxon-name-part taxon-name-part-type="species">spurca</tp:taxon-name-part>
                    </tp:taxon-name><tp:taxon-authority>Stål</tp:taxon-authority><tp:nomenclature-citation-list><tp:nomenclature-citation><tp:taxon-name><tp:taxon-name-part taxon-name-part-type="genus">Pygolampis</tp:taxon-name-part> <tp:taxon-name-part taxon-name-part-type="species">spurca</tp:taxon-name-part></tp:taxon-name><comment> Stål, 1859: 379.</comment></tp:nomenclature-citation></tp:nomenclature-citation-list></tp:nomenclature><tp:treatment-sec sec-type="Diagnosis"><title>Diagnosis.</title><p>(After <xref ref-type="bibr" rid="B3">Barber 1930</xref>) Scapus twice or as long as head. Basiflagellomere finely pilose with setae longer than diameter of the segment.</p></tp:treatment-sec><tp:treatment-sec sec-type="Material examined"><title>Material examined.</title><p>Catamarca: 1♂ (MLP) Catamarca City (<named-content xmlns:xlink="http://www.w3.org/1999/xlink" content-type="dwc:verbatimCoordinates" xlink:type="simple">28°28'8.367"S, 65°46'44.2986"W</named-content>), 1♀ (MLP) (unspecified locality); Corrientes: 1♀ (MLP) Santo Tomé (<named-content xmlns:xlink="http://www.w3.org/1999/xlink" content-type="dwc:verbatimCoordinates" xlink:type="simple">28°33'0.6696"S, 56°2'56.8062"W</named-content>), 1♀ (MACN) Manantiales (<named-content xmlns:xlink="http://www.w3.org/1999/xlink" content-type="dwc:verbatimCoordinates" xlink:type="simple">27°55'28.0704"S, 58°6'9.7914"W</named-content>); Formosa: 1♀ (MLP) (unspecified locality); Misiones: 1♂ (MACN) (unspecified locality); Santiago del Estero: 1♂ (MLP) Río Salado (unspecified locality).</p></tp:treatment-sec><tp:treatment-sec sec-type="Observation"><title>Observation.</title><p>New record for Argentina</p></tp:treatment-sec><ref-list><ref id="B3"><mixed-citation xmlns:xlink="http://www.w3.org/1999/xlink" xlink:type="simple"><person-group><name name-style="western"><surname>Barber</surname><given-names>HG</given-names></name></person-group> (<year>1930</year>) <article-title>Essay on the subfamily <tp:taxon-name><tp:taxon-name-part taxon-name-part-type="subfamily">Stenopodinae</tp:taxon-name-part></tp:taxon-name> of the New World.</article-title><source>Entomologica Americana</source><volume>10</volume>: <fpage>149</fpage>–<lpage>238</lpage>.</mixed-citation></ref></ref-list></tp:taxon-treatment>
