# Supplementary material for: The Stenopodainae (Hemiptera, Heteroptera) of Argentina
Source: Zookeys. 2014 Nov 5;(452):51–77. doi: 10.3897/zookeys.452.6519 (PMC4258633; doi:10.3897/zookeys.452.6519)
Supplement: XML Treatment for Stenopoda guaranitica [file zookeys.452.6519-treatment46.xml]

<!DOCTYPE tp:taxon-treatment
  PUBLIC "-//TaxonX//DTD Taxonomic Treatment Publishing DTD v0 20100105//EN" "tax-treatment-NSO.dtd">
<tp:taxon-treatment xmlns:tp="http://www.plazi.org/taxpub"><tp:treatment-meta><kwd-group><label>Taxon classification</label><kwd><named-content content-type="kingdom">Animalia</named-content></kwd><kwd><named-content content-type="order">Hemiptera</named-content></kwd><kwd><named-content content-type="family">Reduviidae</named-content></kwd></kwd-group><mixed-citation publication-type="journal"><person-group><name><surname>Diez</surname><given-names>Fernando</given-names></name><name><surname>Coscarón</surname><given-names>María del Carmen</given-names></name></person-group><article-title>The <tp:taxon-name><tp:taxon-name-part taxon-name-part-type="subfamily">Stenopodainae</tp:taxon-name-part></tp:taxon-name> (<tp:taxon-name><tp:taxon-name-part taxon-name-part-type="order">Hemiptera</tp:taxon-name-part></tp:taxon-name>, <tp:taxon-name><tp:taxon-name-part taxon-name-part-type="suborder">Heteroptera</tp:taxon-name-part></tp:taxon-name>) of Argentina</article-title><source>Zookeys</source><day>5</day><month>11</month><year>2014</year><volume>2014</volume><issue>452</issue><fpage>51</fpage><lpage>77</lpage><pub-id pub-id-type="doi">10.3897/zookeys.452.6519</pub-id></mixed-citation></tp:treatment-meta><tp:nomenclature><tp:taxon-name>
                        <tp:taxon-name-part taxon-name-part-type="genus">Stenopoda</tp:taxon-name-part>
                        <tp:taxon-name-part taxon-name-part-type="species">guaranitica</tp:taxon-name-part>
                    </tp:taxon-name><tp:taxon-authority>Giacchi</tp:taxon-authority><tp:nomenclature-citation-list><tp:nomenclature-citation><tp:taxon-name><tp:taxon-name-part taxon-name-part-type="genus">Stenopoda</tp:taxon-name-part> <tp:taxon-name-part taxon-name-part-type="species">guaranitica</tp:taxon-name-part></tp:taxon-name><comment> Giacchi, 1969: 19; <xref ref-type="bibr" rid="B31">Giacchi 1988b</xref>: 52; <xref ref-type="bibr" rid="B42">Maldonado Capriles 1990</xref>: 541; <xref ref-type="bibr" rid="B2">Bachmann 1999</xref>: 214; <xref ref-type="bibr" rid="B12">Coscarón 2003</xref>: 361.</comment></tp:nomenclature-citation></tp:nomenclature-citation-list></tp:nomenclature><tp:treatment-sec sec-type="Diagnosis"><title>Diagnosis.</title><p>(After <xref ref-type="bibr" rid="B31">Giacchi 1988b</xref>) Total length between 18 and 26 mm. Pronotal setae one and a half times longer than tubercles height. Fossula spongiosa of 1/7 to 1/5 the length of the foretibiae.</p></tp:treatment-sec><tp:treatment-sec sec-type="Material examined"><title>Material examined.</title><p>Río Negro: 1♂ (MLP) Pemona (<named-content xmlns:xlink="http://www.w3.org/1999/xlink" content-type="dwc:verbatimCoordinates" xlink:type="simple">39°29'9.2142"S, 65°36'33.5592"W</named-content>); Formosa: 2♂ (MLP) Isla Oca (<named-content xmlns:xlink="http://www.w3.org/1999/xlink" content-type="dwc:verbatimCoordinates" xlink:type="simple">26°15'13.6722"S, 58°11'15.846"W</named-content>), 1♀ (MLP) Río Paraj. 1♀ (unspecified province and locality), 3♂ (unspecified locality).</p></tp:treatment-sec><tp:treatment-sec sec-type="Distribution in Argentina"><title>Distribution in Argentina.</title><p>Chaco: Apóstol, Resistencia (<named-content xmlns:xlink="http://www.w3.org/1999/xlink" content-type="dwc:verbatimCoordinates" xlink:type="simple">27°26'37.0356"S, 58°58'7.8924"W</named-content>), Río de Oro (58°40'19.5564"S, 58°40'19.5564"W); Córdoba; Corrientes: Garruchos (<named-content xmlns:xlink="http://www.w3.org/1999/xlink" content-type="dwc:verbatimCoordinates" xlink:type="simple">28°10'23.3076"S, 55°39'18"W</named-content>), Ituzaingó (<named-content xmlns:xlink="http://www.w3.org/1999/xlink" content-type="dwc:verbatimCoordinates" xlink:type="simple">27°35'41.532"S, 56°41'56.022"W</named-content>), Santo Tomé (<named-content xmlns:xlink="http://www.w3.org/1999/xlink" content-type="dwc:verbatimCoordinates" xlink:type="simple">28°32'51.507"S, 56°2'14.3232"W</named-content>); Entre Ríos: El Palmar (<named-content xmlns:xlink="http://www.w3.org/1999/xlink" content-type="dwc:verbatimCoordinates" xlink:type="simple">31°51'51.5808"S, 58°12'30.5346"W</named-content>); Formosa: El Coatí (<named-content xmlns:xlink="http://www.w3.org/1999/xlink" content-type="dwc:verbatimCoordinates" xlink:type="simple">25°43'59.8794"S, 59°37'59.8794"W</named-content>), Palo Santo (<named-content xmlns:xlink="http://www.w3.org/1999/xlink" content-type="dwc:verbatimCoordinates" xlink:type="simple">25°33'49.7304"S, 59°20'10.5252"W</named-content>); Jujuy: Calilegua (<named-content xmlns:xlink="http://www.w3.org/1999/xlink" content-type="dwc:verbatimCoordinates" xlink:type="simple">23°46'28.221"S, 64°46'16.575"W</named-content>); Mendoza; Misiones: Arroyo Uruguaí (<named-content xmlns:xlink="http://www.w3.org/1999/xlink" content-type="dwc:verbatimCoordinates" xlink:type="simple">25°53'32.157"S, 54°35'58.1136"W</named-content>), Eldorado (<named-content xmlns:xlink="http://www.w3.org/1999/xlink" content-type="dwc:verbatimCoordinates" xlink:type="simple">26°25'1.506"S, 54°36'41.3706"W</named-content>), <!--PageBreak-->Iguazú (<named-content xmlns:xlink="http://www.w3.org/1999/xlink" content-type="dwc:verbatimCoordinates" xlink:type="simple">25°36'40.0062"S, 54°35'14.067"W</named-content>), Montecarlo (<named-content xmlns:xlink="http://www.w3.org/1999/xlink" content-type="dwc:verbatimCoordinates" xlink:type="simple">26°34'21.5646"S, 54°46'1.8042"W</named-content>), Posadas (<named-content xmlns:xlink="http://www.w3.org/1999/xlink" content-type="dwc:verbatimCoordinates" xlink:type="simple">27°22'50.1918"S, 55°54'51.8472"W</named-content>), Zaimán (<named-content xmlns:xlink="http://www.w3.org/1999/xlink" content-type="dwc:verbatimCoordinates" xlink:type="simple">27°25'6.801"S, 55°53'40.47"W</named-content>), Departamento Concepción: Panembí (<named-content xmlns:xlink="http://www.w3.org/1999/xlink" content-type="dwc:verbatimCoordinates" xlink:type="simple">27°43'36.48"S, 54°54'54.5394"W</named-content>), Pindapoy (<named-content xmlns:xlink="http://www.w3.org/1999/xlink" content-type="dwc:verbatimCoordinates" xlink:type="simple">27°45'2.592"S, 55°47'28.4856"W</named-content>); Santa Fe: Departamento De Garay: Colonia Mascías (<named-content xmlns:xlink="http://www.w3.org/1999/xlink" content-type="dwc:verbatimCoordinates" xlink:type="simple">30°47'55.8348"S, 60°0'52.3218"W</named-content>); Salta: Departamento Anta: La Forestal (<named-content xmlns:xlink="http://www.w3.org/1999/xlink" content-type="dwc:verbatimCoordinates" xlink:type="simple">24°55'0.0114"S, 64°28'0.0012"W</named-content>), Metán (<named-content xmlns:xlink="http://www.w3.org/1999/xlink" content-type="dwc:verbatimCoordinates" xlink:type="simple">25°29'47.4318"S 64°58'19.3044"W</named-content>), Salta City (<named-content xmlns:xlink="http://www.w3.org/1999/xlink" content-type="dwc:verbatimCoordinates" xlink:type="simple">24°47'47.5902"S 65°23'33.666"W</named-content>), Las Delicias (<named-content xmlns:xlink="http://www.w3.org/1999/xlink" content-type="dwc:verbatimCoordinates" xlink:type="simple">23°56'1.0428"S, 63°19'51.096"W</named-content>), Urundel (<named-content xmlns:xlink="http://www.w3.org/1999/xlink" content-type="dwc:verbatimCoordinates" xlink:type="simple">23°33'28.8288"S, 64°23'50.9994"W</named-content>), Departamento Orán: Tablillas (<named-content xmlns:xlink="http://www.w3.org/1999/xlink" content-type="dwc:verbatimCoordinates" xlink:type="simple">22°38'0.0306"S, 63°51'0.1038"W</named-content>), La Candelaria (<named-content xmlns:xlink="http://www.w3.org/1999/xlink" content-type="dwc:verbatimCoordinates" xlink:type="simple">26°6'4.554"S, 65°5'59.0814"W</named-content>); Santiago del Estero: Colonia Mackinlay (<named-content xmlns:xlink="http://www.w3.org/1999/xlink" content-type="dwc:verbatimCoordinates" xlink:type="simple">30°22'0.9546"S, 62°7'0.8754"W</named-content>); Tucumán: San Pedro de Colalao (<named-content xmlns:xlink="http://www.w3.org/1999/xlink" content-type="dwc:verbatimCoordinates" xlink:type="simple">26°14'4.2504"S, 65°29'19.9674"W</named-content>).</p></tp:treatment-sec><tp:treatment-sec sec-type="Observation"><title>Observation.</title><p>First record for Río Negro province.</p></tp:treatment-sec><ref-list><ref id="B31"><mixed-citation xmlns:xlink="http://www.w3.org/1999/xlink" xlink:type="simple"><person-group><name name-style="western"><surname>Giacchi</surname><given-names>JC</given-names></name></person-group> (<year>1988b</year>) <article-title>Revisión de los Stenopodainos Americanos. IX. El género <italic><tp:taxon-name><tp:taxon-name-part taxon-name-part-type="genus">Stenopoda</tp:taxon-name-part></tp:taxon-name></italic> Laporte, 1833 (<tp:taxon-name><tp:taxon-name-part taxon-name-part-type="suborder">Heteroptera</tp:taxon-name-part></tp:taxon-name>, <tp:taxon-name><tp:taxon-name-part taxon-name-part-type="family">Reduviidae</tp:taxon-name-part></tp:taxon-name>). Enmiendas y notas adicionales.</article-title><source>Physis</source><volume>46</volume>: <fpage>47</fpage>–<lpage>59</lpage>.</mixed-citation></ref><ref id="B42"><mixed-citation xmlns:xlink="http://www.w3.org/1999/xlink" xlink:type="simple"><person-group><name name-style="western"><surname>Maldonado Capriles</surname><given-names>J</given-names></name></person-group> (<year>1990</year>) <source>Systematic Catalogue of the <tp:taxon-name><tp:taxon-name-part taxon-name-part-type="family">Reduviidae</tp:taxon-name-part></tp:taxon-name> of the World.</source><publisher-name>Caribbean Journal of Science</publisher-name>, <publisher-loc>Special Edition</publisher-loc>, <size units="page">694 pp</size>.</mixed-citation></ref><ref id="B2"><mixed-citation xmlns:xlink="http://www.w3.org/1999/xlink" xlink:type="simple"><person-group><name name-style="western"><surname>Bachmann</surname><given-names>AO</given-names></name></person-group> (<year>1999</year>) <article-title>Catálogo de los tipos de <tp:taxon-name><tp:taxon-name-part taxon-name-part-type="suborder">Heteroptera</tp:taxon-name-part></tp:taxon-name> (<tp:taxon-name><tp:taxon-name-part taxon-name-part-type="class">Insecta</tp:taxon-name-part></tp:taxon-name>) conservados en el Museo Argentino de Ciencias Naturales.</article-title><source>Revista del Museo Argentino de Ciencias Naturales</source>, <series>nueva serie</series><volume>1</volume>: <fpage>191</fpage>–<lpage>230</lpage>.</mixed-citation></ref><ref id="B12"><mixed-citation xmlns:xlink="http://www.w3.org/1999/xlink" xlink:type="simple"><person-group><name name-style="western"><surname>Coscarón</surname><given-names>MC</given-names></name></person-group> (<year>2003</year>) <article-title>Anexo I: Biodiversidad de chinches terrestres (<tp:taxon-name><tp:taxon-name-part taxon-name-part-type="class">Insecta</tp:taxon-name-part></tp:taxon-name>: <tp:taxon-name><tp:taxon-name-part taxon-name-part-type="suborder">Heteroptera</tp:taxon-name-part></tp:taxon-name>) en los Esteros de Iberá: Inventario faunístico en la provincia de Corrientes.</article-title> In: <person-group><name name-style="western"><surname>Alvarez</surname><given-names>BB</given-names></name></person-group> (<role>Ed.</role>) <source>Fauna del Iberá</source>. <publisher-name>Eudenes</publisher-name>, <publisher-loc>Corrientes</publisher-loc>, <fpage>359</fpage>–<lpage>387</lpage>.</mixed-citation></ref></ref-list></tp:taxon-treatment>
